# Supplementary material for: Insights into Genomic Dynamics and Plasticity in the Monkeypox Virus from the 2022 Outbreak
Source: Int J Mol Sci. 2026 Jan 29;27(3):1371. doi: 10.3390/ijms27031371 (PMC12898169; doi:10.3390/ijms27031371)
Supplement: Supplementary file 1 [file ijms-27-01371-s001.zip]

Archive with 4 entries (4 files):
- Suplementary_material_Table_S3.xlsx
- Supplementary_materials.pdf
- Supplementary_material_Table_S1.xlsx
- Supplementary_material_Table_S2.xlsx
