# Supplementary material for: Insights into Genomic Dynamics and Plasticity in the Monkeypox Virus from the 2022 Outbreak
Source: Int J Mol Sci. 2026 Jan 29;27(3):1371. doi: 10.3390/ijms27031371 (PMC12898169; doi:10.3390/ijms27031371)
Supplement: Supplementary file 1 [file ijms-27-01371-s001.zip › Suplementary_material_Table_S3.xlsx]

## Sheet: Foglio1
Data availability
Sample_ID	EPI_ID	Collection date	Age
P1_SL_I	EPI_ISL_14786290	2022-11-02	47
P1_SL_II	EPI_ISL_14786346	2022-05-25	45
P1_SL_III	EPI_ISL_16467111	2022-06-07	45
P10_SL_I	EPI_ISL_20248913	2022-07-01	50
P10_SL_II	EPI_ISL_20248914	2022-07-01	48
P11_SL_2_I	EPI_ISL_20248915	2022-06-23	63
P11_SL_I	EPI_ISL_20248916	2022-07-08	34
P12_R_I	EPI_ISL_20248917	2022-07-01	48
P12_SL_I	EPI_ISL_20248918	2022-07-15	48
P13_SL_I	EPI_ISL_20248919	2022-07-15	41
P16_SL_I	EPI_ISL_20248920	2022-07-18	48
P19_SL_I	EPI_ISL_20248921	2022-07-18	48
P2_R_I	EPI_ISL_20248922	2022-07-18	48
P2_R_II	EPI_ISL_20248923	2022-07-18	48
P2_SLG_2_I	EPI_ISL_20248924	2022-07-21	48
P2_SLG_I	EPI_ISL_20248925	2022-07-21	48
P2_SLG_II	EPI_ISL_20248926	2022-07-21	48
P2_U_I	EPI_ISL_20248927	2022-07-21	48
P3_P_I	EPI_ISL_20248928	2022-07-21	34
P3_S_I	EPI_ISL_20248929	2022-07-21	34
P3_SL_2_I	EPI_ISL_20248930	2022-07-26	49
P3_SL_I	EPI_ISL_20248931	2022-07-30	unknown
P4_P_I	EPI_ISL_20248932	2022-07-29	49
P4_SL_2_I	EPI_ISL_20248933	2022-08-05	29
P4_SL_3_I	EPI_ISL_20248934	2022-08-05	29
P4_SL_I	EPI_ISL_20248935	2022-08-18	25
P4_SL_II	EPI_ISL_20248936	2022-08-18	25
P4_U_I	EPI_ISL_20248937	2022-11-02	47
P4_U_II	EPI_ISL_20248938	2022-09-19	47
P5_R_I	EPI_ISL_20248939	2022-11-02	47
P5_SL_I	EPI_ISL_20248940	2022-10-18	45
P6_SL_I	EPI_ISL_20248941	2022-10-18	45
P7_SLG_I	EPI_ISL_20248942	2022-10-18	45
P8_SLG_2_I	EPI_ISL_20248943	2022-10-18	45
P8_SLG_I	EPI_ISL_20248944	2022-10-30	unknown
P8_SLG_II	EPI_ISL_20248945	2022-11-02	47
P8_U_II	EPI_ISL_20248946	2022-11-02	47
P9_SL_I	EPI_ISL_20248947	2022-11-02	47
P9_SL_II	EPI_ISL_20248948	2022-11-02	47
Table_S3. Data availability. List of samples included in the study, associated metadata (collection date and age), and GISAID accession IDs corresponding to the consensus sequences deposited in the GISAID EpiPox database.
