# Supplementary material for: Insights into Genomic Dynamics and Plasticity in the Monkeypox Virus from the 2022 Outbreak
Source: Int J Mol Sci. 2026 Jan 29;27(3):1371. doi: 10.3390/ijms27031371 (PMC12898169; doi:10.3390/ijms27031371)
Supplement: Supplementary file 1 [file ijms-27-01371-s001.zip › Supplementary_material_Table_S1.xlsx]

## Sheet: Illumina
Illumina sequencing metrics
Sample_ID	Total # of Reads	Number of viral reads	Depht of coverage (x)	Alignment Coverage (%)
P1_SL_I	7495832	1452961	782	100
P1_SL_1_II	3793914	632437	317	100
P1_SL_2_III	2994026	1446998	764	100
P2_SLG_I	9409984	7256721	4250	100
P2_U_I	852160	179755	95.8	100
P2_R_I	1825175	1938383	1100	100
P2_SLG_2_I	3363163	1990190	1190	100
P2_SLG_II	6760407	2123093	1110	100
P2_R_II	8952666	2090352	1330	100
P3_SL_I	5757386	2052298	496	100
P3_P_I	2361833	1207956	286	100
P3_S_I	101826	103799	58.9	100
P3_SL_2_I	8965175	4182051	1970	100
P4_SL_I	2511312	3281256	1720	100
P4_SL_2_I	3015164	3742954	1840	100
P4_SL_3_I	2069810	2850585	1470	100
P4_P_I	186196	230447	123	100
P4_U_I	561464	185861	98.1	100
P4_SL_II	862269	1342782	672	100
P4_U_II	702312	189896	91	100
P5_SL_I	2815508	1946004	1030	100
P5_R_I	4282116	2830798	1720	100
P6_SL_I	102934	117289	60	100
P7_SLG_I	4169323	4558509	2530	100
P8_SLG_I	2325787	2864769	1580	100
P8_SLG_2_I	2311295	3075155	1820	100
P8_SLG_II	376856	602520	316	100
P8_SLG_2_II	2284366	645378	378	100
P9_SL_I	5531624	1808077	981	100
P9_SL_2_II	495492	628719	308	100
P10_SL_I	3631981	1169110	574	100
P10_SL_II	1530528	2081947	1170	100
P11_SL_I	4465203	3155130	1650	100
P11_SL_2_I	2683763	2968321	1480	100
P12_SL_I	3562392	3913781	2190	100
P12_R_I	5956628	1487085	900	100
P13_SL_I	1552703	1936650	1000	100
P15_P_I	267328	53047	29.5	100
P16_SL_I	2864538	3780642	2060	100
P19_SL_I	5089622	3093892	1790	99.56
S1_Table. Illumina sequencing metrics of Monkeypox virus clinical samples. This table presents the results of hybrid genome assemblies obtained by combining Illumina short reads and ONT long reads. It includes key assembly statistics such as total genome length, number of contigs, N50, GC content, and coverage depth, providing an overview of the final genome reconstruction quality.

## Sheet: ONT
ONT sequencing metrics
Sample_ID	Total # of Reads	Number of viral reads	Depth of coverage (X)	Alignment Coverage (%)
P1_SL_2_III	5782	8808	62.3	76.33
P1_SL_I	4527	7253	57.3	67.14
P2_R_I	253298	251456	1760	91.95
P2_R_II	8705	13016	96.1	79.3
P2_SLG_2_I	242751	338000	3210	94.8
P2_SLG_I	218537	290852	2680	91.6
P2_U_I	347479	384595	492	89.32
P3_P_I	465173	579402	4430	96.3
P3_S_I	60878	43272	205	75.43
P3_SL_2_I	473858	549638	4120	92.91
P3_SL_I	128530	58658	604	78.73
P4_P_I	68460	38473	281	81.81
P4_SL_2_I	568154	679261	4710	99.28
P4_SL_3_I	874336	1101302	5550	99.11
P4_SL_I	157715	75748	764	70.02
P4_SL_II	9307	13783	96.1	81.63
P4_U_I	38577	34556	218	79.39
P4_U_II	2143	3039	24.9	73.26
P5_R_I	60231	79949	597	86.9
P6_SL_I	193770	240076	2080	89.64
P7_SLG_I	96706	132102	1020	88.72
P8_SLG_2_II	7986	11020	97.8	74.05
P8_SLG_I	92959	124425	1100	91.15
P8_SLG_II	39071	50558	414	84.2
P9_SL_2_II	8895	10837	87	73.57
P9_SL_I	1398497	1420248	1610	88.88
P10_SL_I	460000	452009	5000	89.95
P10_SL_II	97521	133836	1110	9047
P11_SL_2_I	49735	68324	536	85.31
P11_SL_I	57646	73549	618	84.08
P12_R_I	71331	98243	912	89.02
P12_SL_I	169292	229857	2110	92.03
P13_SL_I	101229	141135	1240	90.31
P15_P_I	73380	85304	737	82.04
P16_SL_I	204550	273767	2350	96.72
P19_SL_I	942	37	0.0266	0.2363
P2_SLG_II	11662	14305	129	73.17
P5_SL_I	10576	12395	83	77.93
P8_SLG_2_I	239778	319009	2910	94.19
S1_Table. ONT sequencing metrics of Monkeypox virus clinical samples. This table reports the sequencing performance of clinical samples processed using the ONT platform. For each sample, the total number of reads, number of viral reads, average depth of coverage, and genome coverage percentage are provided.

## Sheet: hybrid_assembly
Hybrid assamblies metrics
Sample_ID	Total assembly length (bp)	Longest assembly contig (bp)	Number of contigs	N50	Contigs ≥50% genome *
P1_SL_2_III	190660	172680	4	172680	1
P1_SL_I	190692	172685	4	172685	1
P2_R_I	190652	172672	4	172672	1
P2_R_II	2951269	302028	222	61748	14
P2_SLG_2_I	190660	172674	5	172674	1
P2_SLG_I	190701	172695	4	172695	1
P2_SLG_II	190708	96737	7	96737	1
P2_U_I	195719	150562	6	150562	1
P3_P_I	184358	126690	3	126690	1
P3_S_I	190602	166838	5	166838	1
P3_SL_2_I	184193	143969	3	143969	1
P3_SL_I	190705	172694	4	172694	1
P4_P_I	190559	172651	4	172651	1
P4_SL_2_I	190664	184278	3	184278	1
P4_SL_3_I	190675	184289	3	184289	1
P4_SL_I	190665	184269	3	184269	1
P4_SL_II	190694	184292	3	184282	1
P4_U_I	195668	172653	5	172653	1
P4_U_II	195642	172653	5	172653	1
P5_R_I	190709	172662	5	172662	1
P5_SL_I	190713	184310	3	184310	1
P6_SL_I	192919	172648	5	172648	1
P7_SLG_I	190662	172676	4	172676	1
P8_SLG_2_I	190604	172674	5	172674	1
P8_SLG_2_II	195727	172675	5	172675	1
P8_SLG_I	190636	172677	4	172677	1
P8_SLG_II	190574	172667	4	172667	1
P9_SL_2_II	190760	166857	4	166857	1
P9_SL_I	190705	184302	3	184302	1
P10_SL_I	190703	184300	3	184300	1
P10_SL_II	190600	184301	4	184301	1
P11_SL_2_I	190682	184295	3	184295	1
P11_SL_I	190704	184301	3	184301	1
P12_R_I	206487	172687	6	172687	1
P12_SL_I	190660	172684	4	172684	1
P13_SL_I	190706	184305	4	184305	1
P15_P_I	192724	172662	5	172662	1
P16_SL_I	190714	184311	3	184311	1
P19_SL_I	189789	171788	4	171788	1
S1_Table. Hybrid genome assembly metrics combining Illumina and ONT data. This table presents the results of hybrid genome assemblies obtained by combining Illumina short reads and ONT long reads. It includes key assembly statistics such as total genome length, number of contigs, N50, GC content, and coverage depth, providing an overview of the final genome reconstruction quality. * Number of con…
