# Supplementary material for: Insights into Genomic Dynamics and Plasticity in the Monkeypox Virus from the 2022 Outbreak
Source: Int J Mol Sci. 2026 Jan 29;27(3):1371. doi: 10.3390/ijms27031371 (PMC12898169; doi:10.3390/ijms27031371)
Supplement: Supplementary file 1 [file ijms-27-01371-s001.zip › Supplementary_material_Table_S2.xlsx]

## Sheet: Variant_calling
Patient_ID	Sample_ID	Matrix	Time_point	Clade	lineage	#Subs	#Del	#Ins	#FrameShift	#aa_subs	Coverage	Substitutions	Deletions	Insertions	FrameShifts	aaSubstitutions	#Private_mutations	Private_mutations	#Private_aa_mutations	Private_aa_mutations
P1	P1_SL_I	Skin lesion swab	I	IIb	B.1	68	16	0	0	33	1	G1262A,G2591A,G3111A,G3522A,C3818T,C7771T,G14000T,G15428A,A18769G,G21723A,C23564T,G25661A,T28175C,G30367A,G31053A,G34459A,G37202A,G38360A,C38662T,C39119T,C39139T,G52885A,G54117A,G54635A,G64297A,C72362T,C73066T,G73239A,G74205A,G77383A,G81275A,A81977G,C82373T,G82451A,C83293T,C83326T,C84587T,G87230A,G87297A,G91728A,G95034A,A100261G,C119296T,C121320T,G124130A,G124674A,G125249A,C128698T,G148412A,C1504…	607-609,133177-133186,196615-196617			OPG001:S105L,OPG001_dup:S105L,OPG002:S54F,OPG002_dup:S54F,OPG003:D264N,OPG003_dup:D264N,OPG025:A423D,OPG047:R48C,OPG053:P78S,OPG056:E125K,OPG057:E353K,OPG071:L108F,OPG072:D56N,OPG092:D196N,OPG093:S30L,OPG093:D88N,OPG094:M142I,OPG098:E162K,OPG105:T723I,OPG105:S734L,OPG109:H740Y,OPG118:K606E,OPG136:D98N,OPG139:A17T,OPG145:E62K,OPG145:R243Q,OPG145:E435K,OPG150:S307L,OPG176:H221Y,OPG193:L263F,OPG210:…	1	C83293T	1	OPG105:T723I
P1	P1_SL_1_II	Skin lesion swab	II	IIb	B.1	68	16	0	0	33	1	G1262A,G2591A,G3111A,G3522A,C3818T,C7771T,G14000T,G15428A,A18769G,G21723A,C23564T,G25661A,T28175C,G30367A,G31053A,G34459A,G37202A,G38360A,C38662T,C39119T,C39139T,G52885A,G54117A,G54635A,G64297A,C72362T,C73066T,G73239A,G74205A,G77383A,G81275A,A81977G,C82373T,G82451A,C83293T,C83326T,C84587T,G87230A,G87297A,G91728A,G95034A,A100261G,C119296T,C121320T,G124130A,G124674A,G125249A,C128698T,G148412A,C1504…	607-609,133177-133186,196615-196617			OPG001:S105L,OPG001_dup:S105L,OPG002:S54F,OPG002_dup:S54F,OPG003:D264N,OPG003_dup:D264N,OPG025:A423D,OPG047:R48C,OPG053:P78S,OPG056:E125K,OPG057:E353K,OPG071:L108F,OPG072:D56N,OPG092:D196N,OPG093:S30L,OPG093:D88N,OPG094:M142I,OPG098:E162K,OPG105:T723I,OPG105:S734L,OPG109:H740Y,OPG118:K606E,OPG136:D98N,OPG139:A17T,OPG145:E62K,OPG145:R243Q,OPG145:E435K,OPG150:S307L,OPG176:H221Y,OPG193:L263F,OPG210:…	1	C83293T	1	OPG105:T723I
P1	P1_SL_2_III	Skin lesion swab	III	IIb	B.1	68	16	0	0	33	1	G1262A,G2591A,G3111A,G3522A,C3818T,C7771T,G14000T,G15428A,A18769G,G21723A,C23564T,G25661A,T28175C,G30367A,G31053A,G34459A,G37202A,G38360A,C38662T,C39119T,C39139T,G52885A,G54117A,G54635A,G64297A,C72362T,C73066T,G73239A,G74205A,G77383A,G81275A,A81977G,C82373T,G82451A,C83293T,C83326T,C84587T,G87230A,G87297A,G91728A,G95034A,A100261G,C119296T,C121320T,G124130A,G124674A,G125249A,C128698T,G148412A,C1504…	607-609,133177-133186,196615-196617			OPG001:S105L,OPG001_dup:S105L,OPG002:S54F,OPG002_dup:S54F,OPG003:D264N,OPG003_dup:D264N,OPG025:A423D,OPG047:R48C,OPG053:P78S,OPG056:E125K,OPG057:E353K,OPG071:L108F,OPG072:D56N,OPG092:D196N,OPG093:S30L,OPG093:D88N,OPG094:M142I,OPG098:E162K,OPG105:T723I,OPG105:S734L,OPG109:H740Y,OPG118:K606E,OPG136:D98N,OPG139:A17T,OPG145:E62K,OPG145:R243Q,OPG145:E435K,OPG150:S307L,OPG176:H221Y,OPG193:L263F,OPG210:…	1	C83293T	1	OPG105:T723I
P2	P2_SLG_I	Skin lesion swab (genital)	I	IIb	B.1	73	16	1	1	35	1	G1262A,G2333A,G2591A,G3111A,G3522A,C3818T,C7771T,G14000T,G15428A,A18769G,G21723A,C23564T,G24210A,G25661A,T28175C,G30367A,G31053A,G34459A,G37202A,G38360A,C38662T,C39119T,C39139T,G52885A,G54117A,G54635A,C62256T,G64297A,C72362T,C73066T,G73239A,G74205A,G77383A,G81275A,A81977G,C82373T,G82451A,C83326T,C84587T,G87230A,G87297A,G91728A,G95034A,A100261G,A117044T,C119296T,C121320T,G124130A,G124674A,G125249A…	607-609,133177-133186,196615-196617	28531:A	OPG044:148-150	OPG001:S105L,OPG001_dup:S105L,OPG002:S54F,OPG002:S140F,OPG002_dup:S54F,OPG002_dup:S140F,OPG003:D264N,OPG003_dup:D264N,OPG025:A423D,OPG047:R48C,OPG053:P78S,OPG056:E125K,OPG057:E353K,OPG071:L108F,OPG072:D56N,OPG092:D196N,OPG093:S30L,OPG093:D88N,OPG094:M142I,OPG098:E162K,OPG105:S734L,OPG109:H740Y,OPG118:K606E,OPG136:D98N,OPG139:A17T,OPG145:E62K,OPG145:R243Q,OPG145:E435K,OPG150:S307L,OPG176:H221Y,OPG…	6	G2333A,G24210A,C62256T,A117044T,G159023A,C194877T	3	OPG002:S140F,OPG002_dup:S140F,OPG185:R36Q
P2	P2_U_I	Skin lesion swab (genital)	II	IIb	B.1	73	16	0	0	35	1	G1262A,G2333A,G2591A,G3111A,G3522A,C3818T,C7771T,G14000T,G15428A,A18769G,G21723A,C23564T,G24210A,G25661A,T28175C,G30367A,G31053A,G34459A,G37202A,G38360A,C38662T,C39119T,C39139T,G52885A,G54117A,G54635A,C62256T,G64297A,C72362T,C73066T,G73239A,G74205A,G77383A,G81275A,A81977G,C82373T,G82451A,C83326T,C84587T,G87230A,G87297A,G91728A,G95034A,A100261G,A117044T,C119296T,C121320T,G124130A,G124674A,G125249A…	607-609,133177-133186,196615-196617			OPG001:S105L,OPG001_dup:S105L,OPG002:S54F,OPG002:S140F,OPG002_dup:S54F,OPG002_dup:S140F,OPG003:D264N,OPG003_dup:D264N,OPG025:A423D,OPG047:R48C,OPG053:P78S,OPG056:E125K,OPG057:E353K,OPG071:L108F,OPG072:D56N,OPG092:D196N,OPG093:S30L,OPG093:D88N,OPG094:M142I,OPG098:E162K,OPG105:S734L,OPG109:H740Y,OPG118:K606E,OPG136:D98N,OPG139:A17T,OPG145:E62K,OPG145:R243Q,OPG145:E435K,OPG150:S307L,OPG176:H221Y,OPG…	6	G2333A,G24210A,C62256T,A117044T,G159023A,C194877T	3	OPG002:S140F,OPG002_dup:S140F,OPG185:R36Q
P2	P2_R_I	Skin lesion swab (genital)	I	IIb	B.1	73	16	0	0	35	1	G1262A,G2333A,G2591A,G3111A,G3522A,C3818T,C7771T,G14000T,G15428A,A18769G,G21723A,C23564T,G24210A,G25661A,T28175C,G30367A,G31053A,G34459A,G37202A,G38360A,C38662T,C39119T,C39139T,G52885A,G54117A,G54635A,C62256T,G64297A,C72362T,C73066T,G73239A,G74205A,G77383A,G81275A,A81977G,C82373T,G82451A,C83326T,C84587T,G87230A,G87297A,G91728A,G95034A,A100261G,A117044T,C119296T,C121320T,G124130A,G124674A,G125249A…	607-609,133177-133186,196615-196617			OPG001:S105L,OPG001_dup:S105L,OPG002:S54F,OPG002:S140F,OPG002_dup:S54F,OPG002_dup:S140F,OPG003:D264N,OPG003_dup:D264N,OPG025:A423D,OPG047:R48C,OPG053:P78S,OPG056:E125K,OPG057:E353K,OPG071:L108F,OPG072:D56N,OPG092:D196N,OPG093:S30L,OPG093:D88N,OPG094:M142I,OPG098:E162K,OPG105:S734L,OPG109:H740Y,OPG118:K606E,OPG136:D98N,OPG139:A17T,OPG145:E62K,OPG145:R243Q,OPG145:E435K,OPG150:S307L,OPG176:H221Y,OPG…	6	G2333A,G24210A,C62256T,A117044T,G159023A,C194877T	3	OPG002:S140F,OPG002_dup:S140F,OPG185:R36Q
P2	P2_SLG_2_I	Rectal swab	I	IIb	B.1	73	16	0	0	35	1	G1262A,G2333A,G2591A,G3111A,G3522A,C3818T,C7771T,G14000T,G15428A,A18769G,G21723A,C23564T,G24210A,G25661A,T28175C,G30367A,G31053A,G34459A,G37202A,G38360A,C38662T,C39119T,C39139T,G52885A,G54117A,G54635A,C62256T,G64297A,C72362T,C73066T,G73239A,G74205A,G77383A,G81275A,A81977G,C82373T,G82451A,C83326T,C84587T,G87230A,G87297A,G91728A,G95034A,A100261G,A117044T,C119296T,C121320T,G124130A,G124674A,G125249A…	607-609,133177-133186,196615-196617			OPG001:S105L,OPG001_dup:S105L,OPG002:S54F,OPG002:S140F,OPG002_dup:S54F,OPG002_dup:S140F,OPG003:D264N,OPG003_dup:D264N,OPG025:A423D,OPG047:R48C,OPG053:P78S,OPG056:E125K,OPG057:E353K,OPG071:L108F,OPG072:D56N,OPG092:D196N,OPG093:S30L,OPG093:D88N,OPG094:M142I,OPG098:E162K,OPG105:S734L,OPG109:H740Y,OPG118:K606E,OPG136:D98N,OPG139:A17T,OPG145:E62K,OPG145:R243Q,OPG145:E435K,OPG150:S307L,OPG176:H221Y,OPG…	6	G2333A,G24210A,C62256T,A117044T,G159023A,C194877T	3	OPG002:S140F,OPG002_dup:S140F,OPG185:R36Q
P2	P2_SLG_II	urine	I	IIb	B.1	73	16	0	0	35	1	G1262A,G2333A,G2591A,G3111A,G3522A,C3818T,C7771T,G14000T,G15428A,A18769G,G21723A,C23564T,G24210A,G25661A,T28175C,G30367A,G31053A,G34459A,G37202A,G38360A,C38662T,C39119T,C39139T,G52885A,G54117A,G54635A,C62256T,G64297A,C72362T,C73066T,G73239A,G74205A,G77383A,G81275A,A81977G,C82373T,G82451A,C83326T,C84587T,G87230A,G87297A,G91728A,G95034A,A100261G,A117044T,C119296T,C121320T,G124130A,G124674A,G125249A…	607-609,133177-133186,196615-196617			OPG001:S105L,OPG001_dup:S105L,OPG002:S54F,OPG002:S140F,OPG002_dup:S54F,OPG002_dup:S140F,OPG003:D264N,OPG003_dup:D264N,OPG025:A423D,OPG047:R48C,OPG053:P78S,OPG056:E125K,OPG057:E353K,OPG071:L108F,OPG072:D56N,OPG092:D196N,OPG093:S30L,OPG093:D88N,OPG094:M142I,OPG098:E162K,OPG105:S734L,OPG109:H740Y,OPG118:K606E,OPG136:D98N,OPG139:A17T,OPG145:E62K,OPG145:R243Q,OPG145:E435K,OPG150:S307L,OPG176:H221Y,OPG…	6	G2333A,G24210A,C62256T,A117044T,G159023A,C194877T	3	OPG002:S140F,OPG002_dup:S140F,OPG185:R36Q
P2	P2_R_II	Rectal swab	II	IIb	B.1	73	16	0	0	35	1	G1262A,G2333A,G2591A,G3111A,G3522A,C3818T,C7771T,G14000T,G15428A,A18769G,G21723A,C23564T,G24210A,G25661A,T28175C,G30367A,G31053A,G34459A,G37202A,G38360A,C38662T,C39119T,C39139T,G52885A,G54117A,G54635A,C62256T,G64297A,C72362T,C73066T,G73239A,G74205A,G77383A,G81275A,A81977G,C82373T,G82451A,C83326T,C84587T,G87230A,G87297A,G91728A,G95034A,A100261G,A117044T,C119296T,C121320T,G124130A,G124674A,G125249A…	607-609,133177-133186,196615-196617			OPG001:S105L,OPG001_dup:S105L,OPG002:S54F,OPG002:S140F,OPG002_dup:S54F,OPG002_dup:S140F,OPG003:D264N,OPG003_dup:D264N,OPG025:A423D,OPG047:R48C,OPG053:P78S,OPG056:E125K,OPG057:E353K,OPG071:L108F,OPG072:D56N,OPG092:D196N,OPG093:S30L,OPG093:D88N,OPG094:M142I,OPG098:E162K,OPG105:S734L,OPG109:H740Y,OPG118:K606E,OPG136:D98N,OPG139:A17T,OPG145:E62K,OPG145:R243Q,OPG145:E435K,OPG150:S307L,OPG176:H221Y,OPG…	6	G2333A,G24210A,C62256T,A117044T,G159023A,C194877T	3	OPG002:S140F,OPG002_dup:S140F,OPG185:R36Q
P3	P3_SL_I	Skin lesion swab (genital)	I	IIb	B.1	74	16	1	0	34	0.9989	G1262A,G2591A,G3111A,G3522A,C3818T,C7771T,G10588A,G14000T,G15428A,A18769G,G21723A,C23564T,G25661A,T28175C,G30367A,G31053A,G34459A,G37152A,G37202A,G38360A,C38662T,C39119T,C39139T,G52885A,G54117A,G54635A,G64297A,C72362T,C73066T,G73239A,G74205A,G77383A,G81275A,A81977G,C82373T,G82451A,C83326T,C84587T,G87230A,G87297A,G91728A,G95034A,A100261G,C119296T,C121320T,G124130A,G124674A,G125249A,C128698T,C13321…	608-609,133177-133186,170904,196615-196617	181253:A		OPG001:S105L,OPG001_dup:S105L,OPG002:S54F,OPG002_dup:S54F,OPG003:D264N,OPG003_dup:D264N,OPG025:A423D,OPG047:R48C,OPG053:P78S,OPG056:E125K,OPG056:S628F,OPG057:E353K,OPG071:L108F,OPG072:D56N,OPG092:D196N,OPG093:S30L,OPG093:D88N,OPG094:M142I,OPG098:E162K,OPG105:S734L,OPG109:H740Y,OPG118:K606E,OPG136:D98N,OPG139:A17T,OPG145:E62K,OPG145:R243Q,OPG145:E435K,OPG150:S307L,OPG176:E196K,OPG176:H221Y,OPG193:…	7	G10588A,G37152A,C133215T,G133922A,G150394A,C152445T,C184829T	2	OPG056:S628F,OPG176:E196K
P3	P3_P_I	Skin lesion swab (genital)	I	IIb	B.1	73	17	1	0	33	1	G1262A,G2591A,G3111A,G3522A,C3818T,C7771T,G10588A,G14000T,G15428A,A18769G,G21723A,C23564T,G25661A,T28175C,G30367A,G31053A,G34459A,G37152A,G37202A,G38360A,C38662T,C39119T,C39139T,G52885A,G54117A,G54635A,G64297A,C72362T,C73066T,G73239A,G74205A,G77383A,G81275A,A81977G,C82373T,G82451A,C83326T,C84587T,G87230A,G87297A,G91728A,G95034A,A100261G,C119296T,C121320T,G124130A,G124674A,G125249A,C128698T,C13321…	607-609,133177-133186,170904,196615-196617	181253:A		OPG001:S105L,OPG001_dup:S105L,OPG002:S54F,OPG002_dup:S54F,OPG003:D264N,OPG003_dup:D264N,OPG025:A423D,OPG047:R48C,OPG053:P78S,OPG056:E125K,OPG056:S628F,OPG057:E353K,OPG071:L108F,OPG072:D56N,OPG092:D196N,OPG093:S30L,OPG093:D88N,OPG094:M142I,OPG098:E162K,OPG105:S734L,OPG109:H740Y,OPG118:K606E,OPG136:D98N,OPG139:A17T,OPG145:E62K,OPG145:R243Q,OPG145:E435K,OPG150:S307L,OPG176:H221Y,OPG193:L263F,OPG210:…	6	G10588A,G37152A,C133215T,G133922A,C152445T,C184829T	1	OPG056:S628F
P3	P3_S_I	Pharyngeal swab	I	IIb	B.1	71	14	1	0	33	0.9941	G1262A,G2591A,G3111A,G3522A,C3818T,C7771T,G14000T,G15428A,A18769G,G21723A,C23564T,G25661A,T28175C,G30367A,G31053A,G34459A,G37152A,G37202A,G38360A,C38662T,C39119T,C39139T,G52885A,G54117A,G54635A,G64297A,C72362T,C73066T,G73239A,G74205A,G77383A,G81275A,A81977G,C82373T,G82451A,C83326T,C84587T,G87230A,G87297A,G91728A,G95034A,A100261G,C119296T,C121320T,G124130A,G124674A,G125249A,C128698T,G133922A,G1484…	133177-133186,170904,196615-196617	181253:A		OPG001:S105L,OPG001_dup:S105L,OPG002:S54F,OPG002_dup:S54F,OPG003:D264N,OPG003_dup:D264N,OPG025:A423D,OPG047:R48C,OPG053:P78S,OPG056:E125K,OPG056:S628F,OPG057:E353K,OPG071:L108F,OPG072:D56N,OPG092:D196N,OPG093:S30L,OPG093:D88N,OPG094:M142I,OPG098:E162K,OPG105:S734L,OPG109:H740Y,OPG118:K606E,OPG136:D98N,OPG139:A17T,OPG145:E62K,OPG145:R243Q,OPG145:E435K,OPG150:S307L,OPG176:H221Y,OPG193:L263F,OPG210:…	4	G37152A,G133922A,C152445T,C184829T	1	OPG056:S628F
P3	P3_SL_2_I	Saliva	I	IIb	B.1	67	14	1	0	31	0.925	G1262A,G2591A,G3111A,G3522A,C3818T,C7771T,G14000T,G15428A,A18769G,G21723A,C23564T,G25661A,T28175C,G30367A,G31053A,G34459A,G37152A,G37202A,G38360A,C38662T,C39119T,C39139T,G52885A,G54117A,G54635A,G64297A,C72362T,C73066T,G73239A,G74205A,G77383A,G81275A,A81977G,C82373T,G82451A,C83326T,C84587T,G91728A,G95034A,A100261G,C119296T,C121320T,G124674A,G125249A,C128698T,G133922A,G148412A,C150469T,A151461C,T15…	608-609,133177-133186,170904,196617	181253:A		OPG001:S105L,OPG001_dup:S105L,OPG002:S54F,OPG002_dup:S54F,OPG003:D264N,OPG003_dup:D264N,OPG025:A423D,OPG047:R48C,OPG053:P78S,OPG056:E125K,OPG056:S628F,OPG057:E353K,OPG071:L108F,OPG072:D56N,OPG092:D196N,OPG093:S30L,OPG093:D88N,OPG094:M142I,OPG098:E162K,OPG105:S734L,OPG118:K606E,OPG136:D98N,OPG139:A17T,OPG145:R243Q,OPG145:E435K,OPG150:S307L,OPG176:H221Y,OPG193:L263F,OPG210:D209N,OPG210:P722S,OPG210…	3	G37152A,G133922A,C184829T	1	OPG056:S628F
P4	P4_P_I	Pharyngeal swab	I	IIb	B.1	70	20	0	0	33	0.9965	G1262A,G2591A,G3111A,G3522A,C3818T,C7771T,G14000T,G15428A,A18769G,G21723A,C23564T,G25661A,T28175C,G30367A,G31053A,G34459A,G37152A,G37202A,G38360A,C38662T,C39119T,C39139T,G52885A,G54117A,G54635A,G64297A,C72362T,C73066T,G73239A,G74205A,G77383A,G81275A,A81977G,C82373T,G82451A,C83326T,C84587T,G87230A,G87297A,G91728A,G95034A,A100261G,C119296T,C121320T,G124130A,G124674A,G125249A,C128698T,G148412A,C1504…	606-609,133177-133186,150567,170904,196614-196617			OPG001:S105L,OPG001_dup:S105L,OPG002:S54F,OPG002_dup:S54F,OPG003:D264N,OPG003_dup:D264N,OPG025:A423D,OPG047:R48C,OPG053:P78S,OPG056:E125K,OPG056:S628F,OPG057:E353K,OPG071:L108F,OPG072:D56N,OPG092:D196N,OPG093:S30L,OPG093:D88N,OPG094:M142I,OPG098:E162K,OPG105:S734L,OPG109:H740Y,OPG118:K606E,OPG136:D98N,OPG139:A17T,OPG145:E62K,OPG145:R243Q,OPG145:E435K,OPG150:S307L,OPG176:H221Y,OPG193:L263F,OPG210:…	3	G37152A,C152445T,C184829T	1	OPG056:S628F
P4	P4_SL_I	Skin lesion swab (abdomen)	I	IIb	B.1	74	26	0	0	37	1	C1092T,G1262A,G2591A,G3111A,G3522A,C3818T,C7771T,G14000T,G15428A,A18769G,G21723A,C23564T,G25661A,T28175C,G30367A,G31053A,G34459A,G37152A,G37202A,G38360A,C38662T,C39119T,C39139T,G52885A,G54117A,G54635A,G64297A,C72362T,C73066T,G73239A,G74205A,G77383A,G81275A,A81977G,C82373T,G82451A,C83326T,C84587T,G87230A,G87297A,G91728A,G95034A,A100261G,C119296T,C121320T,G124130A,G124674A,G125249A,C128698T,G148412…	606-609,133177-133186,146877-146883,170904,196614-196617			OPG001:S105L,OPG001:D162N,OPG001_dup:S105L,OPG001_dup:D162N,OPG002:S54F,OPG002_dup:S54F,OPG003:D264N,OPG003_dup:D264N,OPG025:A423D,OPG047:R48C,OPG053:P78S,OPG056:E125K,OPG056:S628F,OPG057:E353K,OPG071:L108F,OPG072:D56N,OPG092:D196N,OPG093:S30L,OPG093:D88N,OPG094:M142I,OPG098:E162K,OPG105:S734L,OPG109:H740Y,OPG118:K606E,OPG136:D98N,OPG139:A17T,OPG145:E62K,OPG145:R243Q,OPG145:E435K,OPG150:S307L,OPG…	7	C1092T,G37152A,C152445T,G171341T,C184829T,C186990T,G196118A	5	OPG001:D162N,OPG001_dup:D162N,OPG056:S628F,OPG199:L118F,OPG210:R1879W
P4	P4_U_I	Urine	I	IIb	B.1	70	26	0	0	33	1	G1262A,G2591A,G3111A,G3522A,C3818T,C7771T,G14000T,G15428A,A18769G,G21723A,C23564T,G25661A,T28175C,G30367A,G31053A,G34459A,G37152A,G37202A,G38360A,C38662T,C39119T,C39139T,G52885A,G54117A,G54635A,G64297A,C72362T,C73066T,G73239A,G74205A,G77383A,G81275A,A81977G,C82373T,G82451A,C83326T,C84587T,G87230A,G87297A,G91728A,G95034A,A100261G,C119296T,C121320T,G124130A,G124674A,G125249A,C128698T,G148412A,C1504…	606-609,133177-133186,146877-146883,170904,196614-196617			OPG001:S105L,OPG001_dup:S105L,OPG002:S54F,OPG002_dup:S54F,OPG003:D264N,OPG003_dup:D264N,OPG025:A423D,OPG047:R48C,OPG053:P78S,OPG056:E125K,OPG056:S628F,OPG057:E353K,OPG071:L108F,OPG072:D56N,OPG092:D196N,OPG093:S30L,OPG093:D88N,OPG094:M142I,OPG098:E162K,OPG105:S734L,OPG109:H740Y,OPG118:K606E,OPG136:D98N,OPG139:A17T,OPG145:E62K,OPG145:R243Q,OPG145:E435K,OPG150:S307L,OPG176:H221Y,OPG193:L263F,OPG210:…	3	G37152A,C152445T,C184829T	1	OPG056:S628F
P4	P4_SL_II	Skin lesion swab (leg)	II	IIb	B.1	70	26	0	0	33	1	G1262A,G2591A,G3111A,G3522A,C3818T,C7771T,G14000T,G15428A,A18769G,G21723A,C23564T,G25661A,T28175C,G30367A,G31053A,G34459A,G37152A,G37202A,G38360A,C38662T,C39119T,C39139T,G52885A,G54117A,G54635A,G64297A,C72362T,C73066T,G73239A,G74205A,G77383A,G81275A,A81977G,C82373T,G82451A,C83326T,C84587T,G87230A,G87297A,G91728A,G95034A,A100261G,C119296T,C121320T,G124130A,G124674A,G125249A,C128698T,G148412A,C1504…	606-609,133177-133186,146877-146883,170904,196614-196617			OPG001:S105L,OPG001_dup:S105L,OPG002:S54F,OPG002_dup:S54F,OPG003:D264N,OPG003_dup:D264N,OPG025:A423D,OPG047:R48C,OPG053:P78S,OPG056:E125K,OPG056:S628F,OPG057:E353K,OPG071:L108F,OPG072:D56N,OPG092:D196N,OPG093:S30L,OPG093:D88N,OPG094:M142I,OPG098:E162K,OPG105:S734L,OPG109:H740Y,OPG118:K606E,OPG136:D98N,OPG139:A17T,OPG145:E62K,OPG145:R243Q,OPG145:E435K,OPG150:S307L,OPG176:H221Y,OPG193:L263F,OPG210:…	3	G37152A,C152445T,C184829T	1	OPG056:S628F
P4	P4_U_II	Urine	II	IIb	B.1	70	19	0	0	33	1	G1262A,G2591A,G3111A,G3522A,C3818T,C7771T,G14000T,G15428A,A18769G,G21723A,C23564T,G25661A,T28175C,G30367A,G31053A,G34459A,G37152A,G37202A,G38360A,C38662T,C39119T,C39139T,G52885A,G54117A,G54635A,G64297A,C72362T,C73066T,G73239A,G74205A,G77383A,G81275A,A81977G,C82373T,G82451A,C83326T,C84587T,G87230A,G87297A,G91728A,G95034A,A100261G,C119296T,C121320T,G124130A,G124674A,G125249A,C128698T,G148412A,C1504…	609,133177-133186,146877-146883,170904			OPG001:S105L,OPG001_dup:S105L,OPG002:S54F,OPG002_dup:S54F,OPG003:D264N,OPG003_dup:D264N,OPG025:A423D,OPG047:R48C,OPG053:P78S,OPG056:E125K,OPG056:S628F,OPG057:E353K,OPG071:L108F,OPG072:D56N,OPG092:D196N,OPG093:S30L,OPG093:D88N,OPG094:M142I,OPG098:E162K,OPG105:S734L,OPG109:H740Y,OPG118:K606E,OPG136:D98N,OPG139:A17T,OPG145:E62K,OPG145:R243Q,OPG145:E435K,OPG150:S307L,OPG176:H221Y,OPG193:L263F,OPG210:…	3	G37152A,C152445T,C184829T	1	OPG056:S628F
P4	P4_SL_II	Skin lesion swab (hand)	I	IIb	B.1	70	26	0	0	33	1	G1262A,G2591A,G3111A,G3522A,C3818T,C7771T,G14000T,G15428A,A18769G,G21723A,C23564T,G25661A,T28175C,G30367A,G31053A,G34459A,G37152A,G37202A,G38360A,C38662T,C39119T,C39139T,G52885A,G54117A,G54635A,G64297A,C72362T,C73066T,G73239A,G74205A,G77383A,G81275A,A81977G,C82373T,G82451A,C83326T,C84587T,G87230A,G87297A,G91728A,G95034A,A100261G,C119296T,C121320T,G124130A,G124674A,G125249A,C128698T,G148412A,C1504…	606-609,133177-133186,146877-146883,170904,196614-196617			OPG001:S105L,OPG001_dup:S105L,OPG002:S54F,OPG002_dup:S54F,OPG003:D264N,OPG003_dup:D264N,OPG025:A423D,OPG047:R48C,OPG053:P78S,OPG056:E125K,OPG056:S628F,OPG057:E353K,OPG071:L108F,OPG072:D56N,OPG092:D196N,OPG093:S30L,OPG093:D88N,OPG094:M142I,OPG098:E162K,OPG105:S734L,OPG109:H740Y,OPG118:K606E,OPG136:D98N,OPG139:A17T,OPG145:E62K,OPG145:R243Q,OPG145:E435K,OPG150:S307L,OPG176:H221Y,OPG193:L263F,OPG210:…	3	G37152A,C152445T,C184829T	1	OPG056:S628F
P4	P4_U_II	Skin lesion swab (head)	I	IIb	B.1	70	26	0	0	33	1	G1262A,G2591A,G3111A,G3522A,C3818T,C7771T,G14000T,G15428A,A18769G,G21723A,C23564T,G25661A,T28175C,G30367A,G31053A,G34459A,G37152A,G37202A,G38360A,C38662T,C39119T,C39139T,G52885A,G54117A,G54635A,G64297A,C72362T,C73066T,G73239A,G74205A,G77383A,G81275A,A81977G,C82373T,G82451A,C83326T,C84587T,G87230A,G87297A,G91728A,G95034A,A100261G,C119296T,C121320T,G124130A,G124674A,G125249A,C128698T,G148412A,C1504…	606-609,133177-133186,146877-146883,170904,196614-196617			OPG001:S105L,OPG001_dup:S105L,OPG002:S54F,OPG002_dup:S54F,OPG003:D264N,OPG003_dup:D264N,OPG025:A423D,OPG047:R48C,OPG053:P78S,OPG056:E125K,OPG056:S628F,OPG057:E353K,OPG071:L108F,OPG072:D56N,OPG092:D196N,OPG093:S30L,OPG093:D88N,OPG094:M142I,OPG098:E162K,OPG105:S734L,OPG109:H740Y,OPG118:K606E,OPG136:D98N,OPG139:A17T,OPG145:E62K,OPG145:R243Q,OPG145:E435K,OPG150:S307L,OPG176:H221Y,OPG193:L263F,OPG210:…	3	G37152A,C152445T,C184829T	1	OPG056:S628F
P5	P5_SL_I	Skin lesion swab	I	IIb	B.1	69	16	0	0	34	1	G1262A,G2591A,G3111A,G3522A,C3818T,C7771T,G14000T,G15428A,A18769G,G21723A,C23564T,G25661A,T28175C,G30367A,G31053A,G34459A,G37202A,C37531T,G38360A,C38662T,C39119T,C39139T,G52885A,G54117A,G54635A,G64297A,C72362T,C73066T,G73239A,G74205A,G77383A,G81275A,A81977G,C82373T,G82451A,C83326T,C84390T,C84587T,G87230A,G87297A,G91728A,G95034A,A100261G,C119296T,C121320T,G124130A,G124674A,G125249A,C128698T,G14841…	607-609,133177-133186,196615-196617			OPG001:S105L,OPG001_dup:S105L,OPG002:S54F,OPG002_dup:S54F,OPG003:D264N,OPG003_dup:D264N,OPG025:A423D,OPG047:R48C,OPG053:P78S,OPG056:E125K,OPG056:D502N,OPG057:E353K,OPG071:L108F,OPG072:D56N,OPG092:D196N,OPG093:S30L,OPG093:D88N,OPG094:M142I,OPG098:E162K,OPG105:S734L,OPG105:L1089F,OPG109:H740Y,OPG118:K606E,OPG136:D98N,OPG139:A17T,OPG145:E62K,OPG145:R243Q,OPG145:E435K,OPG150:S307L,OPG176:H221Y,OPG193…	2	C37531T,C84390T	2	OPG056:D502N,OPG105:L1089F
P5	P5_R_I	Rectal swab	I	IIb	B.1	67	16	0	0	32	1	G1262A,G2591A,G3111A,G3522A,C3818T,C7771T,G14000T,G15428A,A18769G,G21723A,C23564T,G25661A,T28175C,G30367A,G31053A,G34459A,G37202A,G38360A,C38662T,C39119T,C39139T,G52885A,G54117A,G54635A,G64297A,C72362T,C73066T,G73239A,G74205A,G77383A,G81275A,A81977G,C82373T,G82451A,C83326T,C84587T,G87230A,G87297A,G91728A,G95034A,A100261G,C119296T,C121320T,G124130A,G124674A,G125249A,C128698T,G148412A,C150469T,A151…	607-609,133177-133186,196615-196617			OPG001:S105L,OPG001_dup:S105L,OPG002:S54F,OPG002_dup:S54F,OPG003:D264N,OPG003_dup:D264N,OPG025:A423D,OPG047:R48C,OPG053:P78S,OPG056:E125K,OPG057:E353K,OPG071:L108F,OPG072:D56N,OPG092:D196N,OPG093:S30L,OPG093:D88N,OPG094:M142I,OPG098:E162K,OPG105:S734L,OPG109:H740Y,OPG118:K606E,OPG136:D98N,OPG139:A17T,OPG145:E62K,OPG145:R243Q,OPG145:E435K,OPG150:S307L,OPG176:H221Y,OPG193:L263F,OPG210:D209N,OPG210:…	0		0
P6	P6_SL_I	Skin lesion swab	I	IIb	B.1.7	67	10	0	0	36	0.9102	G1262A,G2591A,G3111A,G3522A,C3818T,C7771T,G15428A,G21723A,C23564T,T28175C,G28334A,G30367A,G31053A,G34459A,G37202A,G38360A,C38662T,C39119T,C39139T,G52885A,G54117A,G54635A,G64297A,C72215T,C72362T,C73066T,G73239A,G74205A,G77383A,G81275A,A81977G,C82373T,G82451A,C83326T,C84587T,G87230A,G87297A,G91728A,A100261G,C101983T,G114316A,C119296T,C121320T,G124130A,G124674A,G125249A,C128698T,G148412A,C148771T,C1…	133177-133186			OPG001:S105L,OPG001_dup:S105L,OPG002:S54F,OPG002_dup:S54F,OPG003:D264N,OPG003_dup:D264N,OPG044:E82K,OPG047:R48C,OPG053:P78S,OPG056:E125K,OPG057:E353K,OPG071:L108F,OPG072:D56N,OPG092:D196N,OPG092:E245K,OPG093:S30L,OPG093:D88N,OPG094:M142I,OPG098:E162K,OPG105:S734L,OPG109:H740Y,OPG118:K606E,OPG121:S65L,OPG133:H461Y,OPG136:D98N,OPG139:A17T,OPG145:E62K,OPG145:R243Q,OPG145:E435K,OPG150:S307L,OPG174:D2…	5	G28334A,C72215T,C101983T,C162816T,C170573T	4	OPG044:E82K,OPG092:E245K,OPG121:S65L,OPG198:S179L
P7	P7_SLG_I	Skin lesion swab (genital)	I	IIb	B.1	72	25	0	0	32	1	G850A,G1262A,G1315A,G2591A,G3111A,G3522A,C3818T,C7771T,G14000T,G15428A,A18769G,G21723A,C23564T,G25661A,T28175C,G30367A,G31053A,G34459A,G37202A,G38360A,C38662T,C39119T,C39139T,G52885A,G54117A,G54635A,G64297A,C72362T,C73066T,G73239A,G74205A,G77383A,G81275A,A81977G,C82373T,G82451A,C83326T,C84587T,G87230A,G87297A,G91728A,G95034A,A100261G,C119296T,C121320T,G124130A,G124674A,G125249A,C128698T,G148412A,…	607-609,133177-133186,150577-150585,196615-196617			OPG001:S105L,OPG001_dup:S105L,OPG002:S54F,OPG002_dup:S54F,OPG003:D264N,OPG003_dup:D264N,OPG025:A423D,OPG047:R48C,OPG053:P78S,OPG056:E125K,OPG057:E353K,OPG071:L108F,OPG072:D56N,OPG092:D196N,OPG093:S30L,OPG093:D88N,OPG094:M142I,OPG098:E162K,OPG105:S734L,OPG109:H740Y,OPG118:K606E,OPG136:D98N,OPG139:A17T,OPG145:E62K,OPG145:R243Q,OPG145:E435K,OPG150:S307L,OPG176:H221Y,OPG193:L263F,OPG210:D209N,OPG210:…	5	G850A,G1315A,T150575G,C195895T,C196360T	0
P8	P8_SLG_I	Skin lesion swab (genital)	I	IIb	B.1.7	72	16	0	0	35	1	G1262A,G2591A,G3111A,G3522A,C3818T,C7771T,G14000T,G15428A,A18769G,G21723A,C23564T,C25644T,G25661A,T28175C,G30367A,G31053A,G34459A,G37202A,G38360A,C38662T,C39119T,C39139T,G52885A,G54117A,G54635A,G64297A,C72362T,C73066T,G73239A,G74205A,G77383A,G81275A,A81977G,C82373T,G82451A,C83326T,C84587T,G87230A,G87297A,G91728A,G95034A,T96157C,A100261G,G114316A,C119296T,C121320T,G124130A,G124674A,G125249A,C12869…	607-609,133177-133186,196615-196617			OPG001:S105L,OPG001_dup:S105L,OPG002:S54F,OPG002_dup:S54F,OPG003:D264N,OPG003_dup:D264N,OPG025:A423D,OPG047:R48C,OPG053:P78S,OPG056:E125K,OPG057:E353K,OPG071:L108F,OPG072:D56N,OPG092:D196N,OPG093:S30L,OPG093:D88N,OPG094:M142I,OPG098:E162K,OPG105:S734L,OPG109:H740Y,OPG117:C37R,OPG118:K606E,OPG133:H461Y,OPG136:D98N,OPG139:A17T,OPG145:E62K,OPG145:R243Q,OPG145:E435K,OPG150:S307L,OPG174:D209N,OPG176:H…	2	T96157C,T148304C	1	OPG117:C37R
P8	P8_SLG_2_I	Skin lesion swab (genital)	II	IIb	B.1.7	71	16	0	0	35	1	G1262A,G2591A,G3111A,G3522A,C3818T,C7771T,G14000T,G15428A,A18769G,G21723A,C23564T,C25644T,G25661A,T28175C,G30367A,G31053A,G34459A,G37202A,G38360A,C38662T,C39119T,C39139T,G52885A,G54117A,G54635A,G64297A,C72362T,C73066T,G73239A,G74205A,G77383A,G81275A,A81977G,C82373T,G82451A,C83326T,C84587T,G87230A,G87297A,G91728A,G95034A,T96157C,A100261G,G114316A,C119296T,C121320T,G124130A,G124674A,G125249A,C12869…	607-609,133177-133186,196615-196617			OPG001:S105L,OPG001_dup:S105L,OPG002:S54F,OPG002_dup:S54F,OPG003:D264N,OPG003_dup:D264N,OPG025:A423D,OPG047:R48C,OPG053:P78S,OPG056:E125K,OPG057:E353K,OPG071:L108F,OPG072:D56N,OPG092:D196N,OPG093:S30L,OPG093:D88N,OPG094:M142I,OPG098:E162K,OPG105:S734L,OPG109:H740Y,OPG117:C37R,OPG118:K606E,OPG133:H461Y,OPG136:D98N,OPG139:A17T,OPG145:E62K,OPG145:R243Q,OPG145:E435K,OPG150:S307L,OPG174:D209N,OPG176:H…	1	T96157C	1	OPG117:C37R
P8	P8_SLG_II	Skin lesion swab (genital)	I	IIb	B.1.7	71	16	0	0	35	1	G1262A,G2591A,G3111A,G3522A,C3818T,C7771T,G14000T,G15428A,A18769G,G21723A,C23564T,C25644T,G25661A,T28175C,G30367A,G31053A,G34459A,G37202A,G38360A,C38662T,C39119T,C39139T,G52885A,G54117A,G54635A,G64297A,C72362T,C73066T,G73239A,G74205A,G77383A,G81275A,A81977G,C82373T,G82451A,C83326T,C84587T,G87230A,G87297A,G91728A,G95034A,T96157C,A100261G,G114316A,C119296T,C121320T,G124130A,G124674A,G125249A,C12869…	607-609,133177-133186,196615-196617			OPG001:S105L,OPG001_dup:S105L,OPG002:S54F,OPG002_dup:S54F,OPG003:D264N,OPG003_dup:D264N,OPG025:A423D,OPG047:R48C,OPG053:P78S,OPG056:E125K,OPG057:E353K,OPG071:L108F,OPG072:D56N,OPG092:D196N,OPG093:S30L,OPG093:D88N,OPG094:M142I,OPG098:E162K,OPG105:S734L,OPG109:H740Y,OPG117:C37R,OPG118:K606E,OPG133:H461Y,OPG136:D98N,OPG139:A17T,OPG145:E62K,OPG145:R243Q,OPG145:E435K,OPG150:S307L,OPG174:D209N,OPG176:H…	1	T96157C	1	OPG117:C37R
P8	P8_U_II	Urine	II	IIb	B.1.7	71	16	0	0	35	1	G1262A,G2591A,G3111A,G3522A,C3818T,C7771T,G14000T,G15428A,A18769G,G21723A,C23564T,C25644T,G25661A,T28175C,G30367A,G31053A,G34459A,G37202A,G38360A,C38662T,C39119T,C39139T,G52885A,G54117A,G54635A,G64297A,C72362T,C73066T,G73239A,G74205A,G77383A,G81275A,A81977G,C82373T,G82451A,C83326T,C84587T,G87230A,G87297A,G91728A,G95034A,T96157C,A100261G,G114316A,C119296T,C121320T,G124130A,G124674A,G125249A,C12869…	607-609,133177-133186,196615-196617			OPG001:S105L,OPG001_dup:S105L,OPG002:S54F,OPG002_dup:S54F,OPG003:D264N,OPG003_dup:D264N,OPG025:A423D,OPG047:R48C,OPG053:P78S,OPG056:E125K,OPG057:E353K,OPG071:L108F,OPG072:D56N,OPG092:D196N,OPG093:S30L,OPG093:D88N,OPG094:M142I,OPG098:E162K,OPG105:S734L,OPG109:H740Y,OPG117:C37R,OPG118:K606E,OPG133:H461Y,OPG136:D98N,OPG139:A17T,OPG145:E62K,OPG145:R243Q,OPG145:E435K,OPG150:S307L,OPG174:D209N,OPG176:H…	1	T96157C	1	OPG117:C37R
P9	P9_SL_I	Skin lesion swab	I	IIb	B.1	67	16	0	0	32	1	G1262A,G2591A,G3111A,G3522A,C3818T,C7771T,G14000T,G15428A,A18769G,G21723A,C23564T,G25661A,T28175C,G30367A,G31053A,G34459A,G37202A,G38360A,C38662T,C39119T,C39139T,G52885A,G54117A,G54635A,G64297A,C72362T,C73066T,G73239A,G74205A,G77383A,G81275A,A81977G,C82373T,G82451A,C83326T,C84587T,G87230A,G87297A,G91728A,G95034A,A100261G,C119296T,C121320T,G124130A,G124674A,G125249A,C128698T,G148412A,C150469T,A151…	607-609,133177-133186,196615-196617			OPG001:S105L,OPG001_dup:S105L,OPG002:S54F,OPG002_dup:S54F,OPG003:D264N,OPG003_dup:D264N,OPG025:A423D,OPG047:R48C,OPG053:P78S,OPG056:E125K,OPG057:E353K,OPG071:L108F,OPG072:D56N,OPG092:D196N,OPG093:S30L,OPG093:D88N,OPG094:M142I,OPG098:E162K,OPG105:S734L,OPG109:H740Y,OPG118:K606E,OPG136:D98N,OPG139:A17T,OPG145:E62K,OPG145:R243Q,OPG145:E435K,OPG150:S307L,OPG176:H221Y,OPG193:L263F,OPG210:D209N,OPG210:…	0		0
P9	P9_SL_II	Skin lesion swab	II	IIb	B.1	67	16	0	0	32	0.9999	G1262A,G2591A,G3111A,G3522A,C3818T,C7771T,G14000T,G15428A,A18769G,G21723A,C23564T,G25661A,T28175C,G30367A,G31053A,G34459A,G37202A,G38360A,C38662T,C39119T,C39139T,G52885A,G54117A,G54635A,G64297A,C72362T,C73066T,G73239A,G74205A,G77383A,G81275A,A81977G,C82373T,G82451A,C83326T,C84587T,G87230A,G87297A,G91728A,G95034A,A100261G,C119296T,C121320T,G124130A,G124674A,G125249A,C128698T,G148412A,C150469T,A151…	607-609,133177-133186,196615-196617			OPG001:S105L,OPG001_dup:S105L,OPG002:S54F,OPG002_dup:S54F,OPG003:D264N,OPG003_dup:D264N,OPG025:A423D,OPG047:R48C,OPG053:P78S,OPG056:E125K,OPG057:E353K,OPG071:L108F,OPG072:D56N,OPG092:D196N,OPG093:S30L,OPG093:D88N,OPG094:M142I,OPG098:E162K,OPG105:S734L,OPG109:H740Y,OPG118:K606E,OPG136:D98N,OPG139:A17T,OPG145:E62K,OPG145:R243Q,OPG145:E435K,OPG150:S307L,OPG176:H221Y,OPG193:L263F,OPG210:D209N,OPG210:…	0		0
P10	P10_SL_I	Skin lesion swab	I	IIb	B.1.7	75	16	0	0	38	1	G1262A,G2591A,G3111A,G3522A,C3818T,C7771T,G14000T,G15428A,A18769G,G21723A,C23564T,C25644T,G25661A,T28175C,G28334A,G30367A,G31053A,G34459A,G37202A,G38360A,C38662T,C39119T,C39139T,G52885A,G54117A,G54635A,G64297A,C72215T,C72362T,C73066T,G73239A,G74205A,G77383A,G81275A,A81977G,C82373T,G82451A,C83326T,C84587T,G87230A,G87297A,G91728A,G95034A,A100261G,C101983T,G114316A,C119296T,C121320T,G124130A,G124674…	607-609,133177-133186,196615-196617			OPG001:S105L,OPG001_dup:S105L,OPG002:S54F,OPG002_dup:S54F,OPG003:D264N,OPG003_dup:D264N,OPG025:A423D,OPG044:E82K,OPG047:R48C,OPG053:P78S,OPG056:E125K,OPG057:E353K,OPG071:L108F,OPG072:D56N,OPG092:D196N,OPG092:E245K,OPG093:S30L,OPG093:D88N,OPG094:M142I,OPG098:E162K,OPG105:S734L,OPG109:H740Y,OPG118:K606E,OPG121:S65L,OPG133:H461Y,OPG136:D98N,OPG139:A17T,OPG145:E62K,OPG145:R243Q,OPG145:E435K,OPG150:S3…	5	G28334A,C72215T,C101983T,C162816T,C170573T	4	OPG044:E82K,OPG092:E245K,OPG121:S65L,OPG198:S179L
P10	P10_SL_II	Skin lesion swab	II	IIb	B.1.7	75	16	0	0	38	1	G1262A,G2591A,G3111A,G3522A,C3818T,C7771T,G14000T,G15428A,A18769G,G21723A,C23564T,C25644T,G25661A,T28175C,G28334A,G30367A,G31053A,G34459A,G37202A,G38360A,C38662T,C39119T,C39139T,G52885A,G54117A,G54635A,G64297A,C72215T,C72362T,C73066T,G73239A,G74205A,G77383A,G81275A,A81977G,C82373T,G82451A,C83326T,C84587T,G87230A,G87297A,G91728A,G95034A,A100261G,C101983T,G114316A,C119296T,C121320T,G124130A,G124674…	607-609,133177-133186,196615-196617			OPG001:S105L,OPG001_dup:S105L,OPG002:S54F,OPG002_dup:S54F,OPG003:D264N,OPG003_dup:D264N,OPG025:A423D,OPG044:E82K,OPG047:R48C,OPG053:P78S,OPG056:E125K,OPG057:E353K,OPG071:L108F,OPG072:D56N,OPG092:D196N,OPG092:E245K,OPG093:S30L,OPG093:D88N,OPG094:M142I,OPG098:E162K,OPG105:S734L,OPG109:H740Y,OPG118:K606E,OPG121:S65L,OPG133:H461Y,OPG136:D98N,OPG139:A17T,OPG145:E62K,OPG145:R243Q,OPG145:E435K,OPG150:S3…	5	G28334A,C72215T,C101983T,C162816T,C170573T	4	OPG044:E82K,OPG092:E245K,OPG121:S65L,OPG198:S179L
P11	P11_SL_I	Skin lesion swab (abdomen)	I	IIb	B.1.7	75	16	0	0	38	1	G1262A,G2591A,G3111A,G3522A,C3818T,C7771T,G14000T,G15428A,A18769G,G21723A,C23564T,C25644T,G25661A,T28175C,G28334A,G30367A,G31053A,G34459A,G37202A,G38360A,C38662T,C39119T,C39139T,G52885A,G54117A,G54635A,G64297A,C72215T,C72362T,C73066T,G73239A,G74205A,G77383A,G81275A,A81977G,C82373T,G82451A,C83326T,C84587T,G87230A,G87297A,G91728A,G95034A,A100261G,C101983T,G114316A,C119296T,C121320T,G124130A,G124674…	607-609,133177-133186,196615-196617			OPG001:S105L,OPG001_dup:S105L,OPG002:S54F,OPG002_dup:S54F,OPG003:D264N,OPG003_dup:D264N,OPG025:A423D,OPG044:E82K,OPG047:R48C,OPG053:P78S,OPG056:E125K,OPG057:E353K,OPG071:L108F,OPG072:D56N,OPG092:D196N,OPG092:E245K,OPG093:S30L,OPG093:D88N,OPG094:M142I,OPG098:E162K,OPG105:S734L,OPG109:H740Y,OPG118:K606E,OPG121:S65L,OPG133:H461Y,OPG136:D98N,OPG139:A17T,OPG145:E62K,OPG145:R243Q,OPG145:E435K,OPG150:S3…	5	G28334A,C72215T,C101983T,C162816T,C170573T	4	OPG044:E82K,OPG092:E245K,OPG121:S65L,OPG198:S179L
P11	P11_SL_2_I	Skin lesion swab (arm)	I	IIb	B.1.7	75	16	0	0	38	1	G1262A,G2591A,G3111A,G3522A,C3818T,C7771T,G14000T,G15428A,A18769G,G21723A,C23564T,C25644T,G25661A,T28175C,G28334A,G30367A,G31053A,G34459A,G37202A,G38360A,C38662T,C39119T,C39139T,G52885A,G54117A,G54635A,G64297A,C72215T,C72362T,C73066T,G73239A,G74205A,G77383A,G81275A,A81977G,C82373T,G82451A,C83326T,C84587T,G87230A,G87297A,G91728A,G95034A,A100261G,C101983T,G114316A,C119296T,C121320T,G124130A,G124674…	607-609,133177-133186,196615-196617			OPG001:S105L,OPG001_dup:S105L,OPG002:S54F,OPG002_dup:S54F,OPG003:D264N,OPG003_dup:D264N,OPG025:A423D,OPG044:E82K,OPG047:R48C,OPG053:P78S,OPG056:E125K,OPG057:E353K,OPG071:L108F,OPG072:D56N,OPG092:D196N,OPG092:E245K,OPG093:S30L,OPG093:D88N,OPG094:M142I,OPG098:E162K,OPG105:S734L,OPG109:H740Y,OPG118:K606E,OPG121:S65L,OPG133:H461Y,OPG136:D98N,OPG139:A17T,OPG145:E62K,OPG145:R243Q,OPG145:E435K,OPG150:S3…	5	G28334A,C72215T,C101983T,C162816T,C170573T	4	OPG044:E82K,OPG092:E245K,OPG121:S65L,OPG198:S179L
P12	P12_SL_I	Skin lesion swab (head)	I	IIb	B.1.7	75	16	0	0	38	1	G1262A,G2591A,G3111A,G3522A,C3818T,C7771T,G14000T,G15428A,A18769G,G21723A,C23564T,C25644T,G25661A,T28175C,G28334A,G30367A,G31053A,G34459A,G37202A,G38360A,C38662T,C39119T,C39139T,G52885A,G54117A,G54635A,G64297A,C72215T,C72362T,C73066T,G73239A,G74205A,G77383A,G81275A,A81977G,C82373T,G82451A,C83326T,C84587T,G87230A,G87297A,G91728A,G95034A,A100261G,C101983T,G114316A,C119296T,C121320T,G124130A,G124674…	607-609,133177-133186,196615-196617			OPG001:S105L,OPG001_dup:S105L,OPG002:S54F,OPG002_dup:S54F,OPG003:D264N,OPG003_dup:D264N,OPG025:A423D,OPG044:E82K,OPG047:R48C,OPG053:P78S,OPG056:E125K,OPG057:E353K,OPG071:L108F,OPG072:D56N,OPG092:D196N,OPG092:E245K,OPG093:S30L,OPG093:D88N,OPG094:M142I,OPG098:E162K,OPG105:S734L,OPG109:H740Y,OPG118:K606E,OPG121:S65L,OPG133:H461Y,OPG136:D98N,OPG139:A17T,OPG145:E62K,OPG145:R243Q,OPG145:E435K,OPG150:S3…	5	G28334A,C72215T,C101983T,C162816T,C170573T	4	OPG044:E82K,OPG092:E245K,OPG121:S65L,OPG198:S179L
P12	P12_R_I	Rectal swab	I	IIb	B.1.7	75	16	0	0	38	1	G1262A,G2591A,G3111A,G3522A,C3818T,C7771T,G14000T,G15428A,A18769G,G21723A,C23564T,C25644T,G25661A,T28175C,G28334A,G30367A,G31053A,G34459A,G37202A,G38360A,C38662T,C39119T,C39139T,G52885A,G54117A,G54635A,G64297A,C72215T,C72362T,C73066T,G73239A,G74205A,G77383A,G81275A,A81977G,C82373T,G82451A,C83326T,C84587T,G87230A,G87297A,G91728A,G95034A,A100261G,C101983T,G114316A,C119296T,C121320T,G124130A,G124674…	607-609,133177-133186,196615-196617			OPG001:S105L,OPG001_dup:S105L,OPG002:S54F,OPG002_dup:S54F,OPG003:D264N,OPG003_dup:D264N,OPG025:A423D,OPG044:E82K,OPG047:R48C,OPG053:P78S,OPG056:E125K,OPG057:E353K,OPG071:L108F,OPG072:D56N,OPG092:D196N,OPG092:E245K,OPG093:S30L,OPG093:D88N,OPG094:M142I,OPG098:E162K,OPG105:S734L,OPG109:H740Y,OPG118:K606E,OPG121:S65L,OPG133:H461Y,OPG136:D98N,OPG139:A17T,OPG145:E62K,OPG145:R243Q,OPG145:E435K,OPG150:S3…	5	G28334A,C72215T,C101983T,C162816T,C170573T	4	OPG044:E82K,OPG092:E245K,OPG121:S65L,OPG198:S179L
P13	P13_SL_I	Skin lesion swab	I	IIb	B.1	71	18	0	0	34	1	G1262A,G2591A,G3111A,G3522A,C3818T,C7771T,G14000T,G15428A,A18769G,G21723A,C23564T,G25661A,T28175C,G30367A,G31053A,G34459A,G37202A,G38360A,C38662T,C39119T,C39139T,G51378A,G52885A,G54117A,G54635A,G64297A,C72362T,C73066T,G73239A,G74205A,G77383A,G81275A,A81977G,C82373T,G82451A,C83326T,C84587T,G87230A,G87297A,G91728A,G95034A,C99151T,A100261G,G108054A,C119296T,C121320T,G124130A,G124674A,G125249A,C12869…	606-609,133177-133186,196614-196617			OPG001:S105L,OPG001_dup:S105L,OPG002:S54F,OPG002_dup:S54F,OPG003:D264N,OPG003_dup:D264N,OPG025:A423D,OPG047:R48C,OPG053:P78S,OPG056:E125K,OPG057:E353K,OPG071:L108F,OPG072:D56N,OPG092:D196N,OPG093:S30L,OPG093:D88N,OPG094:M142I,OPG098:E162K,OPG105:S734L,OPG109:H740Y,OPG118:H236Y,OPG118:K606E,OPG126:A26V,OPG136:D98N,OPG139:A17T,OPG145:E62K,OPG145:R243Q,OPG145:E435K,OPG150:S307L,OPG176:H221Y,OPG193:L…	4	G51378A,C99151T,G108054A,C143110T	2	OPG118:H236Y,OPG126:A26V
P15	P15_P_I	Pharyngeal swab	I	IIb	B.1	67	15	0	0	32	0.9943	G1262A,G2591A,G3111A,G3522A,C3818T,C7771T,G14000T,G15428A,A18769G,G21723A,C23564T,G25661A,T28175C,G30367A,G31053A,G34459A,G37202A,G38360A,C38662T,C39119T,C39139T,G52885A,G54117A,G54635A,G64297A,C72362T,C73066T,G73239A,G74205A,G77383A,G81275A,A81977G,C82373T,G82451A,C83326T,C84587T,G87230A,G87297A,G91728A,G95034A,A100261G,C119296T,C121320T,G124130A,G124674A,G125249A,C128698T,G148412A,C150469T,A151…	608-609,133177-133186,196615-196617			OPG001:S105L,OPG001_dup:S105L,OPG002:S54F,OPG002_dup:S54F,OPG003:D264N,OPG003_dup:D264N,OPG025:A423D,OPG047:R48C,OPG053:P78S,OPG056:E125K,OPG057:E353K,OPG071:L108F,OPG072:D56N,OPG092:D196N,OPG093:S30L,OPG093:D88N,OPG094:M142I,OPG098:E162K,OPG105:S734L,OPG109:H740Y,OPG118:K606E,OPG136:D98N,OPG139:A17T,OPG145:E62K,OPG145:R243Q,OPG145:E435K,OPG150:S307L,OPG176:H221Y,OPG193:L263F,OPG210:D209N,OPG210:…	0		0
P16	P16_SL_I	Skin lesion swab	I	IIb	B.1.5	68	16	0	0	32	1	G1262A,G2591A,G3111A,G3522A,C3818T,C7771T,G14000T,G15428A,A18769G,G21723A,C23564T,G25661A,T28175C,G30367A,G31053A,G34459A,G37202A,G38360A,C38662T,C39119T,C39139T,G52885A,G54117A,G54635A,G64297A,C70780T,C72362T,C73066T,G73239A,G74205A,G77383A,G81275A,A81977G,C82373T,G82451A,C83326T,C84587T,G87230A,G87297A,G91728A,G95034A,A100261G,C119296T,C121320T,G124130A,G124674A,G125249A,C128698T,G148412A,C1504…	607-609,133177-133186,196615-196617			OPG001:S105L,OPG001_dup:S105L,OPG002:S54F,OPG002_dup:S54F,OPG003:D264N,OPG003_dup:D264N,OPG025:A423D,OPG047:R48C,OPG053:P78S,OPG056:E125K,OPG057:E353K,OPG071:L108F,OPG072:D56N,OPG092:D196N,OPG093:S30L,OPG093:D88N,OPG094:M142I,OPG098:E162K,OPG105:S734L,OPG109:H740Y,OPG118:K606E,OPG136:D98N,OPG139:A17T,OPG145:E62K,OPG145:R243Q,OPG145:E435K,OPG150:S307L,OPG176:H221Y,OPG193:L263F,OPG210:D209N,OPG210:…	0		0
P19	P19_SL_I	Skin lesion swab	I	IIb	B.1.15	77	16	0	0	35	0.9954	G1262A,G2591A,G3111A,G3522A,C3818T,C7771T,C8385T,G14000T,G15428A,A18769G,G21723A,C23564T,G25661A,T28175C,G30367A,G31053A,G34459A,G37202A,G38360A,C38662T,C39119T,C39139T,G40242A,C40335T,G52885A,G54117A,G54635A,G64297A,C72362T,C73066T,G73239A,G74205A,G77383A,G81275A,A81977G,C82373T,G82451A,C83326T,C84587T,G87230A,G87297A,G91456A,G91728A,G95034A,C96081T,A100261G,C119296T,C121320T,G124130A,G124674A,G…	607-609,133177-133186,196615-196617			OPG001:S105L,OPG001_dup:S105L,OPG002:S54F,OPG002_dup:S54F,OPG003:D264N,OPG003_dup:D264N,OPG025:A423D,OPG047:R48C,OPG053:P78S,OPG056:E125K,OPG057:E353K,OPG058:E34K,OPG071:L108F,OPG072:D56N,OPG092:D196N,OPG093:S30L,OPG093:D88N,OPG094:M142I,OPG098:E162K,OPG105:S734L,OPG109:H740Y,OPG118:K606E,OPG136:D98N,OPG139:A17T,OPG145:E62K,OPG145:R243Q,OPG145:E435K,OPG150:S307L,OPG176:D4N,OPG176:H221Y,OPG190:S50…	2	C3818T,C194099T	1	OPG003:D264N
S2_Table. Summary of genomic variants detected in Monkeypox virus isolates from clinical samples. This table lists the single-nucleotide substitutions, deletions, insertions, and frameshift mutations identified in each sample across different time points and matrices. For each patient and sample, the corresponding clade, lineage, total number of substitutions, deletions, and insertions are report…
